# Supplementary material for: Antibiotics against Pseudomonas aeruginosa on Human Skin Cell Lines: Determination of the Highest Non-Cytotoxic Concentrations with Antibiofilm Capacity for Wound Healing Strategies
Source: Pharmaceutics. 2024 Jan 17;16(1):117. doi: 10.3390/pharmaceutics16010117 (PMC10818945; doi:10.3390/pharmaceutics16010117)
Supplement: Supplementary file 1 [file pharmaceutics-16-00117-s001.zip]

Archive with 1 entries (1 files):
- pharmaceutics-2805185-supplementary.pdf
